# Supplementary material for: Access to palliative care in patients with advanced cancer of the uterine cervix in the low- and middle-income countries: a systematic review
Source: BMC Palliat Care. 2023 Sep 20;22:140. doi: 10.1186/s12904-023-01263-9 (PMC10510249; doi:10.1186/s12904-023-01263-9)
Supplement: Supplementary file 1 — Supplementary Material 1 [file 12904_2023_1263_MOESM1_ESM.xlsx]

## Sheet: STROBE -OBSERVATIONAL STUDIES
	Recommendation	Kabebew et al.,2022	Bates et al., 2021	Tapera et al., 2020	Tapera et al., 2019	Miranda et al., 2016	Dutta et al., 2013	Noor-Mahomed et al, 2003
	Recommendation	Kabebew et al.,2022	Bates et al., 2021	Tapera et al., 2020	Tapera et al., 2019	Miranda et al., 2016	Dutta et al., 2013	Noor-Mahomed et al, 2003
Title and abstract	The abstract provides an informative and balanced summary of what was done and what was found	YES	YES	YES	YES	YES	YES	YES
Introduction
Background/rationale	The scientific background and rationale explains the investigation being reported	YES	YES	YES	YES	YES	NO	YES
Objectives	Specific objectives, including any pre-specified hypotheses is stated	YES	YES	YES	YES	YES	YES	YES
Methods
Study design	Key elements of study design is presented early in the paper	YES	YES	YES	YES	YES	YES	YES
Setting
	The setting, locations, and relevant dates, including periods of recruitment, exposure, follow-up, and data collection are described.	YES	YES	YES	YES	YES	YES	YES
Variables	All outcomes, exposures, predictors, potential confounders, and effect modifiers are clearly defined.	YES	YES	YES	YES	YES	YES	YES
Data sources/mangement	For each variable of interest, sources of data and details of methods of assessment (measurement) is given. Describe comparability of assessment methods if there is more than one group is described	YES	YES	YES	YES	YES	YES	YES
Bias	Efforts to address potential sources of bias are described.	NO	YES	NO	NO	NO	NO	NO
Study size	How the study size was arrived at is explained.	YES	YES	YES	YES	YES	YES	YES
Quantitative variables	How quantitative variables were handled in the analyses is explained.	YES	YES	YES	YES	YES	YES	YES
	(a)All statistical methods, including those used to control for confounding- are described	YES	YES	YES	YES	YES	YES	YES
Statistical methods	(b) Any methods used to examine subgroups and interactions described	YES	YES	YES	YES	N/A	N/A	N/A
	(c) How missing data were addressed explained	N/A	YES	N/A	N/A	N/A	N/A	N/A
	d) Cohort study—where applicable, how loss to follow-up was addressed is explained	N/A	N/A	N/A	N/A	N/A	N/A	N/A
	Cross-sectional study—Where applicable, analytical methods taking account of sampling strategy is described	YES	N/A	N/A	N/A	N/A	N/A	N/A
	(e) any sensitivity analyses are described	N/A	N/A	N/A	N/A	N/A	N/A	N/A
Participants	(a) Numbers of individuals at each stage of study—e.g. numbers potentially eligible, examined for eligibility, confirmed eligible, included in the study, completing follow-up analysed are reported	YES	YES	YES	YES	YES	YES	YES
	(b) reasons for non-participation at each stage are given	N/A	YES	N/A	N/A	N/A	N/A	N/A
	(c) a flow diagram used	NO	YES	YES	NO	NO	NO	NO
Descriptive data	(a) characteristics of study participants (eg demographic, clinical, social) and information on exposures and potential confounders are given	YES	YES	YES	YES	YES	YES	YES
	(b) number of participants with missing data for each variable of interest indicated	N/A	YES	N/A	N/A	N/A	N/A	N/A
	(c) Cohort study—follow-up time (eg, average and total amount) summarised	N/A	YES	N/A	N/A	N/A	N/A	N/A
Outcome data	Cohort study—Numbers of outcome events or summary measures over time reported	N/A	YES	N/A	N/A	N/A	N/A	N/A
	Cross-sectional study—Numbers of outcome events or summary measures reported	YES	N/A	YES	YES	YES	YES	YES
Main results	(a) Unadjusted estimates and, if applicable, confounder-adjusted estimates and their precision (e.g., 95% confidence interval) given.	YES	YES	YES	YES	NO	NO	YES
	Confounders which were adjusted for and why they were included are clarified	N/A	N/A	N/A	N/A	N/A	YES	N/A
	(b) Category boundaries when continuous variables were categorized are reported	N/A	N/A	N/A	N/A	N/A	N/A	N/A
	(c) If relevant, estimates of relative risk are translated into absolute risk for a meaningful time period	N/A	N/A	N/A	N/A	N/A	N/A	N/A
Other analyses	other analyses done—e.g. analyses of subgroups and interactions, and sensitivity	N/A	N/A	YES	YES	NO	N/A	N/A
	analyses are reported
Discussion
Key results	Key results with reference to study objectives are summarized	YES	YES	YES	YES	YES	YES	YES
Limitations	Limitations of the study, taking into account sources of potential bias or imprecision are discussed.	YES	YES	YES	YES	NO	YES	NO
	Both the direction and magnitude of any potential bias is discussed
Interpretation	A cautious overall interpretation of results considering objectives, limitations, multiplicity of analyses, results from similar studies, and other relevant evidence is given	YES	YES	YES	YES	YES	YES	YES
Generalisability	The generalisability (external validity) of the study results is discussed	YES	YES	YES	YES	YES	YES	YES
Other information
Funding	The source of funding and the role of the funders for the present study and, if applicable, for the original study on which the present article is based is given	YES	YES	YES	YES	NO	NO	YES
Total fulfilment		21/22	21/22	21/22	21/22	17/22	18/22	18/22
Percentage fulfillment (%)		95.5	95.5	95.5	95.5	77.3	81.8	81.8
	QUALITY CRITERIA FOR OBSERVATIONAL STUDIES USING STROBE

## Sheet: SQRI - QUALITATIVE STUDIES
	Recommendation	Tapera et al., 2021	Kebede et al., 2020	Tapera et al., 2019	Maree & Langley 2014	Van Schalkwyk et al., 2008
	Recommendation	Tapera et al., 2021	Kebede et al., 2020	Tapera et al., 2019	Maree & Langley 2014	Van Schalkwyk et al., 2008
Title and abstract
Title	Concise description of the nature and topic of the study Identifying the study as qualitative or indicating the approach (e.g., ethnography, grounded theory) or data collection methods (e.g., interview, focus group) is recommended	YES	YES	YES	YES	YES
Abstract	Summary of key elements of the study typically including background, purpose, methods, results, and conclusions	YES	YES	YES	YES	YES
Introduction
Problem formulation	Description and significance of the problem/phenomenon studied; review of relevant theory and empirical work; problem statement	YES	YES	YES	YES	YES
Purpose or research question	Purpose of the study and specific objectives or questions	YES	YES	YES	YES	YES
Methods
Qualitative approach and research paradigm	Qualitative approach (e.g., ethnography, grounded theory, case study, phenomenology, narrative research) and guiding theory if appropriate; identifying the research paradigm (e.g., post-positivist, constructivist/ interpretivist); rationale	YES	YES	YES	YES	YES
Researcher characteristics and reflexivity	Researchers’ characteristics that may influence the research, including personal attributes, qualifications/experience, relationship with participants, assumptions, and/or presuppositions; potential or actual interaction between researchers’ characteristics and the research questions, approach, methods, results, and/or transferability	NO	NO	NO	NO	YES
Context	Setting/site and salient contextual factors; rationale	YES	YES	YES	YES	YES
Sampling strategy	How and why research participants, documents, or events were selected; criteria for deciding when no further sampling was necessary (e.g., sampling saturation); rationale	YES	YES	YES	YES	YES
Ethical issues pertaining to human subjects	Documentation of approval by an appropriate ethics review board and participant consent, or explanation for lack thereof; other confidentiality and data security issues	YES	YES	YES	YES	YES
Data collection methods	Types of data collected; details of data collection procedures including (as appropriate) start and stop dates of data collection and analysis, iterative process, triangulation of sources/methods, and modification of procedures in response to evolving study findings; rationale	YES	YES	YES	YES	YES
Data collection instruments and technologies	Description of instruments (e.g., interview guides, questionnaires) and devices (e.g., audio recorders) used for data collection; if/how the instrument(s) changed over the course of the study	YES	YES	YES	YES	YES
Units of study	Number and relevant characteristics of participants, documents, or events included in the study; level of participation (could be reported in results)	YES	YES	YES	YES	YES
Data processing	Methods for processing data prior to and during analysis, including transcription, data entry, data management and security, verification of data integrity, data coding, and anonymization/deidentification of excerpts	YES	YES	YES	YES	YES
Data analysis	Process by which inferences, themes, etc., were identified and developed, including the researchers involved in data analysis; usually references a specific paradigm or approach; rationale	YES	YES	YES	YES	YES
Techniques to enhance trustworthiness	Techniques to enhance trustworthiness and credibility of data analysis (e.g., member checking, audit trail, triangulation); rationale	YES	YES	YES	NO	NO
Results/findings
Synthesis and interpretation	Main findings (e.g., interpretations, inferences, and themes); might include development of a theory or model, or integration with prior research or theory	NO	N/A	N/A	N/A	N/A
Links to empirical data	Evidence (e.g., quotes, field notes, text excerpts, photographs) to substantiate analytic findings	YES	YES	YES	YES	YES
Discussion
Integration with prior work, implications,	Short summary of main findings; explanation of how findings and conclusions connect to, support, elaborate on, or challenge conclusions of earlier scholarship; discussion of scope of application/generalizability; identification of unique contribution(s) to scholarship in a discipline or field	YES	YES	YES	YES	YES
transferability, and contribution(s) to the field
Limitations	Trustworthiness and limitations of findings	NO	YES	YES	YES	NO
Other
Conflicts of interest	Potential sources of influence or perceived influence on study conduct and conclusions; how these were managed	NO	NO	NO	NO	NO
Funding	Sources of funding and other support; role of funders in data collection, interpretation, and reporting	YES	YES	YES	NO	NO
Total compliance		17/21	18/21	18/21	16/21	16/21
%		80.9	85.7	85.7	76.2	76.2
	QUALITY APPRAISAL Standard for Reporting Qualitative Research
